# Supplementary material for: Thioester-Containing Benzoate Derivatives with α-Glucosidase Inhibitory Activity from the Deep-Sea-Derived Fungus Talaromyces indigoticus FS688
Source: Mar Drugs. 2021 Dec 29;20(1):33. doi: 10.3390/md20010033 (PMC8781869; doi:10.3390/md20010033)
Supplement: Supplementary file 1 [file marinedrugs-20-00033-s001.zip]

Archive with 1 entries (1 files):
- marinedrugs-1538815-supplementary.pdf
